# Supplementary material for: Clumppling: cluster matching and permutation program with integer linear programming
Source: Bioinformatics. 2023 Dec 14;40(1):btad751. doi: 10.1093/bioinformatics/btad751 (PMC10766593; doi:10.1093/bioinformatics/btad751)
Supplement: btad751_Supplementary_Data [file btad751_supplementary_data.zip]

Archive with 2 entries (2 files):
- Clumppling_Code.zip
- Supplementary Materials.pdf
